# Supplementary material for: Reduced Expression of m6A Demethylases FTO and ALKBH5 in Monocytes from the Site of Inflammation in Patients with Juvenile Idiopathic Arthritis
Source: Int J Mol Sci. 2025 Sep 22;26(18):9248. doi: 10.3390/ijms26189248 (PMC12471030; doi:10.3390/ijms26189248)
Supplement: Supplementary file 1 [file ijms-26-09248-s001.zip]

Archive with 1 entries (1 files):
- ijms-3819754-supplementary.pdf
